# Supplementary material for: Cordycepin (3′-Deoxyadenosine) Suppresses Heat Shock Protein 90 Function and Targets Tumor Growth in an Adenosine Deaminase-Dependent Manner
Source: Cancers (Basel). 2022 Jun 25;14(13):3122. doi: 10.3390/cancers14133122 (PMC9264932; doi:10.3390/cancers14133122)
Supplement: Supplementary file 1 [file cancers-14-03122-s001.zip]

Archive with 2 entries (2 files):
- cancers-1746748-File S1.pdf
- cancers-1746748-supplementary.pdf
